# Supplementary material for: Network analysis of plasma proteomes in affective disorders
Source: Transl Psychiatry. 2023 Jun 9;13:195. doi: 10.1038/s41398-023-02485-4 (PMC10256808; doi:10.1038/s41398-023-02485-4)
Supplement: Supplementary file 2 — Supplementary Table 1, 2, 3 [file 41398_2023_2485_MOESM2_ESM.xlsx]

## Sheet: Supplementary Table 1
Supplementary Table 1. Protein modules of the weighted correlation network analysis
No	Protein	Modules
1	3HAO	blue
2	A1AG1	blue
3	A1BG	yellow
4	A2AP	brown
5	A2GL	brown
6	AACT	brown
7	ACTB	red
8	ADA22	blue
9	ADAM9	red
10	ADAS	grey
11	ADIPO	turquoise
12	AFAM	turquoise
13	AGRB3	blue
14	ALBU	green
15	ALDOC	grey
16	ALDR	green
17	ALS	brown
18	AMBP	yellow
19	AMPD2	turquoise
20	AMPN	turquoise
21	ANAG	turquoise
22	ANGI	yellow
23	ANGP2	green
24	ANT3	brown
25	ANXA5	red
26	AOFB	brown
27	AP2A2	yellow
28	APMAP	blue
29	APOA	blue
30	APOA2	turquoise
31	APOA4	turquoise
32	APOB	turquoise
33	APOC1	turquoise
34	APOC2	turquoise
35	APOC3	turquoise
36	APOC4	turquoise
37	APOD	turquoise
38	APOF	turquoise
39	APOH	turquoise
40	APOL1	turquoise
41	APOM	turquoise
42	ARAP1	grey
43	ASAP1	turquoise
44	ASSY	red
45	AT1A1	turquoise
46	AT1B2	brown
47	ATRN1	turquoise
48	B2MG	grey
49	BCDO2	brown
50	BGH3	yellow
51	BID	grey
52	BPIB1	red
53	C163A	green
54	C1QB	brown
55	C1QC	brown
56	C1R	brown
57	C1RL	yellow
58	C1S	brown
59	C4BPA	blue
60	C4BPB	blue
61	CAD13	brown
62	CADM1	grey
63	CAH	green
64	CAH2	brown
65	CALB2	yellow
66	CALX	grey
67	CAPR1	grey
68	CATS	green
69	CBG	turquoise
70	CBL	green
71	CBLN2	turquoise
72	CBLN4	red
73	CBPB2	brown
74	CBPN	brown
75	CCD80	blue
76	CCND2	turquoise
77	CD14	blue
78	CD166	red
79	CD34	yellow
80	CD44	blue
81	CD5L	green
82	CD97	red
83	CDC42	turquoise
84	CERU	grey
85	CETP	yellow
86	CFAB	brown
87	CFAH	yellow
88	CFAI	blue
89	CHDH	red
90	CLCA	blue
91	CLCA4	blue
92	CLD3	turquoise
93	CLUS	brown
94	CN37	brown
95	CNDP1	grey
96	CNTP4	blue
97	CO1A1	blue
98	CO2	brown
99	CO4A	red
100	CO4A2	grey
101	CO5	brown
102	CO5A2	red
103	CO6	blue
104	CO6A2	blue
105	CO7	blue
106	CO8A	blue
107	CO8B	blue
108	CO8G	brown
109	CO9	blue
110	COAA1	brown
111	COBA1	grey
112	COEA1	turquoise
113	COHA1	turquoise
114	COL11	turquoise
115	COMP	brown
116	COR1A	red
117	CPN2	blue
118	CRAC1	yellow
119	CREL1	green
120	CRP	red
121	CRYM	yellow
122	CSF1	turquoise
123	CSPG2	turquoise
124	CTND1	blue
125	CYTC	yellow
126	CYTL1	brown
127	CYTM	green
128	DAG1	brown
129	DCC	brown
130	DCMC	brown
131	DESM	grey
132	DHI1	grey
133	DHPR	turquoise
134	DKK3	yellow
135	DLGP5	red
136	DNER	grey
137	DOPO	brown
138	DREB	grey
139	DSG2	turquoise
140	E41L3	grey
141	ECM1	blue
142	EGFR	blue
143	ENPP2	yellow
144	ENTP5	turquoise
145	EPHB2	grey
146	ERAP2	turquoise
147	ERBB2	yellow
148	ESYT1	red
149	EXOSX	blue
150	F13B	blue
151	FA10	brown
152	FA11	blue
153	FA5	brown
154	FA7	blue
155	FA9	blue
156	FAK1	turquoise
157	FAT4	grey
158	FBLN1	yellow
159	FBLN3	blue
160	FBN2	turquoise
161	FBRL	grey
162	FCG3A	turquoise
163	FCGBP	yellow
164	FCN3	brown
165	FETUB	yellow
166	FHR1	blue
167	FHR3	blue
168	FHR5	brown
169	FIBA	turquoise
170	FMR1	grey
171	FOLR2	blue
172	FTCD	brown
173	FYN	turquoise
174	G3BP1	turquoise
175	GDC	blue
176	GDN	turquoise
177	GELS	brown
178	GGH	turquoise
179	GLOD4	green
180	GLRX1	turquoise
181	GLSK	grey
182	GNAI2	yellow
183	GPR37	green
184	GPX3	turquoise
185	GSK3B	blue
186	HABP2	blue
187	HBA	green
188	HBD	green
189	HEM3	brown
190	HEMH	brown
191	HEP2	brown
192	HGFA	yellow
193	HGH1	red
194	HIF1A	yellow
195	HMGB1	red
196	HPGDS	blue
197	HPT	green
198	HPTR	green
199	HRG	yellow
200	IBP2	grey
201	IBP3	blue
202	IBP5	blue
203	IC1	brown
204	ICAM1	blue
205	ICOSL	turquoise
206	IDS	turquoise
207	IGHA1	green
208	IGHA2	green
209	IGHG1	green
210	IGHG3	green
211	IGHM	green
212	IGJ	green
213	IGKC	green
214	IGS21	turquoise
215	IGSF8	turquoise
216	IL1AP	yellow
217	IL5	turquoise
218	IL6RA	grey
219	ILK	grey
220	INSR	turquoise
221	IPSP	brown
222	ITIH1	brown
223	ITIH2	brown
224	ITIH3	red
225	ITIH4	turquoise
226	JAK2	red
227	JAM1	turquoise
228	JAM3	turquoise
229	K1C18	yellow
230	K1C9	grey
231	K2C1	brown
232	KAIN	turquoise
233	KAP3	green
234	KAPCA	brown
235	KGP1	grey
236	KI20B	blue
237	KI21B	blue
238	KIF15	grey
239	KLKB1	blue
240	KNG1	blue
241	KPYM	green
242	KSYK	green
243	KTHY	blue
244	LA	turquoise
245	LAMC2	green
246	LAMP1	turquoise
247	LAMP2	turquoise
248	LANC1	brown
249	LAP2B	turquoise
250	LBP	brown
251	LCAT	turquoise
252	LG3BP	blue
253	LGUL	red
254	LHPP	green
255	LIPR2	brown
256	LRC17	red
257	LRP8	brown
258	LUM	brown
259	LY75	blue
260	LYAM1	yellow
261	LYOX	red
262	LYSC	yellow
263	M2GD	grey
264	MAP4	green
265	MASP1	turquoise
266	MAST1	blue
267	MATN2	red
268	MBL2	blue
269	MCAT	grey
270	MGT4A	yellow
271	MIA	red
272	MMP14	blue
273	MMP2	turquoise
274	MMP3	blue
275	MMP7	brown
276	MOES	blue
277	MSH2	green
278	MUC18	blue
279	MUC5A	blue
280	MVP	blue
281	NCAM2	red
282	NCAN	turquoise
283	NDUF4	turquoise
284	NECT3	turquoise
285	NOE1	yellow
286	NONO	turquoise
287	NPC2	grey
288	NPTN	turquoise
289	NRP1	green
290	NRX1B	turquoise
291	OSTF1	blue
292	P5CS	yellow
293	PAFA	brown
294	PCKGC	red
295	PDCD4	grey
296	PDE4D	turquoise
297	PDIA5	grey
298	PDIA6	blue
299	PEDF	turquoise
300	PENK	red
301	PEPC	brown
302	PGFRB	turquoise
303	PGRP2	yellow
304	PGS2	turquoise
305	PHLD	brown
306	PI16	yellow
307	PKP1	turquoise
308	PLAP	turquoise
309	PLGA	blue
310	PLMN	blue
311	PLSL	turquoise
312	PLTP	brown
313	PLXB1	red
314	PLXD1	brown
315	PON1	brown
316	POSTN	yellow
317	PPIP1	red
318	PPP5	grey
319	PRDX2	green
320	PRDX4	brown
321	PROC	turquoise
322	PROS	blue
323	PROZ	blue
324	PRS23	blue
325	PSB3	blue
326	PSD13	turquoise
327	PSMD1	yellow
328	PTPRA	yellow
329	PTPRJ	blue
330	PTPRK	turquoise
331	PVR	grey
332	PZP	brown
333	QSOX1	yellow
334	RAB35	grey
335	RAB7A	blue
336	RAN	blue
337	RENI	brown
338	RET4	turquoise
339	RGMB	red
340	RIDA	blue
341	RL18	turquoise
342	RL22	brown
343	RL30	turquoise
344	RL32	grey
345	RL9	turquoise
346	RM49	turquoise
347	ROBO2	red
348	RUVB2	grey
349	S10A2	grey
350	S10AC	turquoise
351	S10AE	red
352	S22A1	grey
353	SAA1	grey
354	SAA4	turquoise
355	SAMP	blue
356	SAP3	red
357	SARDH	turquoise
358	SCRN1	green
359	SDCB1	blue
360	SE1L1	grey
361	SE6L1	grey
362	SEM3A	blue
363	SEM6A	green
364	SEM6B	red
365	SEM6C	brown
366	SEPP1	blue
367	SERC	grey
368	SERPH	grey
369	SFRP3	blue
370	SGT1	turquoise
371	SH3L3	turquoise
372	SHAN3	green
373	SHBG	brown
374	SKT	green
375	SMC4	blue
376	SND1	blue
377	SNP23	turquoise
378	SNRPA	turquoise
379	SODE	yellow
380	SODM	grey
381	SPB5	brown
382	SPEE	blue
383	SPIT1	turquoise
384	SPRE	turquoise
385	SPTB2	grey
386	SPTN2	turquoise
387	SSFA2	turquoise
388	STAB1	blue
389	STAB2	green
390	SUV3	green
391	T132A	grey
392	TENX	brown
393	TETN	blue
394	TFPI1	turquoise
395	TGON2	turquoise
396	THBG	grey
397	THRB	brown
398	TIMP1	turquoise
399	TN13B	turquoise
400	TPM1	grey
401	TPR	blue
402	TRFE	blue
403	TRFL	red
404	TRPC6	blue
405	TTHY	grey
406	TXNL1	yellow
407	UBP14	red
408	UNC5C	red
409	VAPA	turquoise
410	VASN	brown
411	VCAM1	turquoise
412	VTA1	blue
413	VTDB	yellow
414	VTNC	brown
415	VWF	red
416	WDR19	turquoise
417	XIRP1	brown
418	ZA2G	yellow
419	ZO2	grey
420	ZPI	blue

## Sheet: Supplementary Table 2
Supplementary Table 2. Module membership for individual proteins in significant modules
Brown module			Turquoise module
Protein	Module membership	P value	Protein	Module membership	P value
A2AP	0.563053	2.09e-26	ADIPO	0.210502	0.000246531
A2GL	0.114179	0.0485507	AFAM	0.348981	5.46e-10
AACT	0.438236	1.84e-15	AMPD2	0.458369	6.14e-17
ALS	0.679548	7.55e-42	AMPN	0.401508	5.21e-13
ANT3	0.703387	6.12e-46	ANAG	0.332191	3.91e-09
AOFB	0.129343	0.0253136	APOA2	0.832672	3.25e-78
AT1B2	0.339588	1.67e-09	APOA4	0.486658	3.48e-19
BCDO2	0.467822	1.15e-17	APOB	0.599009	1.67e-30
C1QB	0.682996	2.04e-42	APOC1	0.580987	2.19e-28
C1QC	0.628467	2.87e-34	APOC2	0.673378	7.49e-41
C1R	0.729564	6.25e-51	APOC3	0.762669	3.79e-58
C1S	0.726042	3.17e-50	APOC4	0.483138	6.81e-19
CAD13	0.295343	1.97e-07	APOD	0.439194	1.57e-15
CAH2	0.337297	2.17e-09	APOF	0.58518	7.23e-29
CBPB2	0.377475	1.47e-11	APOH	0.31387	2.93e-08
CBPN	0.588677	2.84e-29	APOL1	0.29821	1.48e-07
CFAB	0.51198	2.23e-21	APOM	0.3808	9.39e-12
CLUS	0.651312	1.77e-37	ASAP1	0.228506	6.68e-05
CN37	0.483248	6.67e-19	AT1A1	0.347546	6.49e-10
CO2	0.647821	5.72e-37	ATRN1	0.278361	1.01e-06
CO5	0.645996	1.05e-36	CBG	0.264078	3.66e-06
CO8G	0.241208	2.49e-05	CBLN2	0.224981	8.69e-05
COAA1	0.197296	0.000601205	CCND2	0.232691	4.85e-05
COMP	0.176014	0.00225286	CDC42	0.373551	2.46e-11
CYTL1	0.164697	0.00429716	CLD3	0.335515	2.67e-09
DAG1	0.180546	0.00172055	COEA1	0.390918	2.34e-12
DCC	0.417634	4.75e-14	COHA1	0.0434328	0.454321
DCMC	0.154213	0.00755293	COL11	0.319868	1.54e-08
DOPO	0.225062	8.64e-05	CSF1	0.337874	2.03e-09
FA10	0.313083	3.19e-08	CSPG2	0.457432	7.23e-17
FA5	0.53273	2.56e-23	DHPR	0.366824	5.91e-11
FCN3	0.478291	1.69e-18	DSG2	0.232728	4.84e-05
FHR5	0.633013	6.94e-35	ENTP5	0.430545	6.35e-15
FTCD	0.619628	4.26e-33	ERAP2	0.262393	4.24e-06
GELS	0.419516	3.56e-14	FAK1	0.176227	0.00222482
HEM3	0.14751	0.0106494	FBN2	0.266522	2.95e-06
HEMH	0.511959	2.24e-21	FCG3A	0.339422	1.7e-09
HEP2	0.595677	4.21e-30	FIBA	0.807832	3.73e-70
IC1	0.460888	3.95e-17	FYN	0.24241	2.26e-05
IPSP	0.256116	7.29e-06	G3BP1	0.234798	4.12e-05
ITIH1	0.752172	9.78e-56	GDN	0.18904	0.00102063
ITIH2	0.678832	9.89e-42	GGH	0.282175	7.05e-07
K2C1	0.38041	9.9e-12	GLRX1	0.336583	2.36e-09
KAPCA	0.28617	4.82e-07	GPX3	0.506887	6.36e-21
LANC1	0.345919	7.88e-10	ICOSL	0.479415	1.37e-18
LBP	0.299726	1.27e-07	IDS	0.395072	1.31e-12
LIPR2	0.389021	3.05e-12	IGS21	0.529456	5.28e-23
LRP8	0.215865	0.00016892	IGSF8	0.286718	4.58e-07
LUM	0.517295	7.3e-22	IL5	0.128959	0.0257545
MMP7	0.574112	1.3e-27	INSR	0.190209	0.000948185
PAFA	0.171137	0.00298997	ITIH4	0.479355	1.39e-18
PEPC	0.614113	2.2e-32	JAM1	0.460229	4.43e-17
PHLD	0.424379	1.68e-14	JAM3	0.281934	7.21e-07
PLTP	0.240555	2.62e-05	KAIN	0.662292	4.03e-39
PLXD1	0.194209	0.000734614	LA	0.72907	7.86e-51
PON1	0.586123	5.62e-29	LAMP1	0.221016	0.000116454
PRDX4	0.416156	5.95e-14	LAMP2	0.201096	0.000467859
PZP	0.158127	0.00614233	LAP2B	0.358797	1.63e-10
RENI	0.470458	7.14e-18	LCAT	0.778741	4.29e-62
RL22	0.145165	0.0119725	MASP1	0.37009	3.87e-11
SEM6C	0.307222	5.9e-08	MMP2	0.420563	3.03e-14
SHBG	0.112643	0.0516761	NCAN	0.291643	2.84e-07
SPB5	0.152645	0.00819495	NDUF4	0.235048	4.04e-05
TENX	0.425783	1.35e-14	NECT3	0.253361	9.2e-06
THRB	0.59149	1.32e-29	NONO	0.727776	1.43e-50
VASN	0.575008	1.03e-27	NPTN	0.712843	1.12e-47
VTNC	0.683101	1.96e-42	NRX1B	0.150888	0.00897113
XIRP1	0.149342	0.00970798	PDE4D	0.264477	3.54e-06
			PEDF	0.439758	1.43e-15
			PGFRB	0.285453	5.16e-07
			PGS2	0.107684	0.0629351
			PKP1	0.17772	0.00203692
			PLAP	0.274731	1.41e-06
			PLSL	0.196431	0.000636145
			PROC	0.423215	2.01e-14
			PSD13	0.270838	2.01e-06
			PTPRK	0.161245	0.0051929
			RET4	0.636194	2.53e-35
			RL18	0.313704	2.99e-08
			RL30	0.375197	1.98e-11
			RL9	0.135119	0.0194204
			RM49	0.146131	0.0114109
			S10AC	0.581839	1.75e-28
			SAA4	0.554358	1.73e-25
			SARDH	0.55093	3.91e-25
			SGT1	0.116456	0.0442062
			SH3L3	0.47631	2.44e-18
			SNP23	0.283361	6.3e-07
			SNRPA	0.379248	1.16e-11
			SPIT1	0.246762	1.59e-05
			SPRE	0.269056	2.36e-06
			SPTN2	0.569874	3.81e-27
			SSFA2	0.396557	1.06e-12
			TFPI1	0.458851	5.64e-17
			TGON2	0.599573	1.43e-30
			TIMP1	0.374945	2.05e-11
			TN13B	0.231725	5.23e-05
			VAPA	0.478342	1.68e-18
			VCAM1	0.501538	1.88e-20
			WDR19	0.457584	7.04e-17

## Sheet: Supplementary Table 3
Supplementary Table 3. Functional analysis of significant protein modules
	Brown module					Turquoise module
	Function	Number of proteins	P value	Q value	Protein gene name	Function	Number of proteins	P value	Q value	Protein gene name
BP	GO:0006508~proteolysis	32	5.68955e-15	1.30632e-11	SERPINA3, CPB2, FCN3, ITIH2, C1S, C1R, SERPINC1, PZP, ITIH1, PLA2G7, CLU, LRP8, C2, CPN1, SERPINA5, COMP, VTN, C5, DAG1, PRKACA, MMP7, GSN, SERPIND1, F10, SERPINF2, F2, PGC, SERPINB5, SERPING1, REN, GPLD1, CFB	GO:0034369~plasma lipoprotein particle remodeling	8	1.13616e-10	1.82467e-07	APOM, APOC2, APOC1, APOA2, APOC3, LCAT, APOA4, APOB
	GO:0072376~protein activation cascade	14	2.47297e-14	2.83897e-11	C1QB, FCN3, C1S, C1R, SERPINC1, KRT1, CLU, C2, C5, C8G, SERPING1, CFHR5, CFB, C1QC	GO:0034368~protein-lipid complex remodeling	8	1.13616e-10	1.82467e-07	APOM, APOC2, APOC1, APOA2, APOC3, LCAT, APOA4, APOB
	GO:0006956~complement activation	13	1.62889e-13	1.24665e-10	C1QB, FCN3, C1S, C1R, KRT1, CLU, C2, C5, C8G, SERPING1, CFHR5, CFB, C1QC	GO:0034367~macromolecular complex remodeling	8	1.86329e-10	1.99496e-07	APOM, APOC2, APOC1, APOA2, APOC3, LCAT, APOA4, APOB
	GO:0006959~humoral immune response	15	3.50556e-11	2.01219e-08	C1QB, FCN3, C1S, C1R, KRT1, F2, CLU, PGC, C2, C5, C8G, SERPING1, CFHR5, CFB, C1QC	GO:0071827~plasma lipoprotein particle organization	8	2.79966e-09	2.24813e-06	APOM, APOC2, APOC1, APOA2, APOC3, LCAT, APOA4, APOB
	GO:0009605~response to external stimulus	32	2.72112e-10	1.23141e-07	PNLIPRP2, CPB2, FCN3, PLXND1, MAOB, CNP, FECH, SERPINC1, PON1, PLA2G7, CLU, C2, VTN, C5, DAG1, LBP, SEMA6C, MMP7, GSN, SERPIND1, DCC, KRT1, SERPINF2, F2, PGC, F5, LRG1, SERPING1, CFHR5, CDH13, REN, CFB	GO:0006869~lipid transport	16	3.94132e-09	2.35879e-06	ADIPOQ, APOA2, APOC4, APOC3, LCAT, APOA4, RBP4, APOM, VAPA, APOC2, APOH, APOC1, APOF, APOD, APOB, APOL1
	GO:0045861~negative regulation of proteolysis	14	3.21797e-10	1.23141e-07	SERPINA3, CPB2, ITIH2, SERPIND1, SERPINC1, SERPINF2, PZP, F2, ITIH1, SERPINB5, SERPINA5, VTN, C5, SERPING1	GO:0006952~defense response	31	4.74713e-09	2.35879e-06	COLEC11, ITIH4, RPL30, CSF1, SNAP23, SAA4, F11R, CDC42, FCGR3A, LAMP1, G3BP1, S100A12, APOD, FYN, TIMP1, APOL1, ICOSLG, JAM3, FGA, VCAM1, NONO, SERPINF1, ADIPOQ, APOA2, APOA4, PTK2, IL5, PROC, NDUFAF4, PLAA, MASP1
	GO:0030162~regulation of proteolysis	18	6.99325e-10	2.29378e-07	SERPINA3, CPB2, ITIH2, GSN, SERPIND1, SERPINC1, SERPINF2, PZP, F2, ITIH1, CLU, SERPINB5, SERPINA5, VTN, C5, SERPING1, PRKACA, GPLD1	GO:0071825~protein-lipid complex subunit organization	8	5.14058e-09	2.35879e-06	APOM, APOC2, APOC1, APOA2, APOC3, LCAT, APOA4, APOB
	GO:0010951~negative regulation of endopeptidase activity	12	9.59519e-10	2.75382e-07	VTN, SERPINA3, C5, ITIH2, SERPIND1, SERPINC1, SERPINF2, PZP, SERPING1, ITIH1, SERPINB5, SERPINA5	GO:0007155~cell adhesion	28	8.7276e-09	3.2001e-06	COL17A1, SERPINE2, CSF1, COL14A1, NRXN1, NCAN, PTPRK, F11R, TNFSF13B, CDC42, IGSF21, NPTN, APOD, FYN, ICOSLG, JAM3, FGA, VCAM1, ATRNL1, MMP2, ADIPOQ, APOA4, PTK2, VCAN, CLDN3, PKP1, DSG2, NECTIN3
	GO:0010466~negative regulation of peptidase activity	12	1.62292e-09	4.14024e-07	VTN, SERPINA3, C5, ITIH2, SERPIND1, SERPINC1, SERPINF2, PZP, SERPING1, ITIH1, SERPINB5, SERPINA5	GO:0022610~biological adhesion	28	9.58456e-09	3.2001e-06	COL17A1, SERPINE2, CSF1, COL14A1, NRXN1, NCAN, PTPRK, F11R, TNFSF13B, CDC42, IGSF21, NPTN, APOD, FYN, ICOSLG, JAM3, FGA, VCAM1, ATRNL1, MMP2, ADIPOQ, APOA4, PTK2, VCAN, CLDN3, PKP1, DSG2, NECTIN3
	GO:0007596~blood coagulation	11	5.71418e-09	1.31198e-06	COMP, VTN, CPB2, SERPIND1, F10, SERPINC1, SERPINF2, KRT1, SERPING1, F2, F5	GO:0097006~regulation of plasma lipoprotein particle levels	9	9.96294e-09	3.2001e-06	APOM, APOC2, APOC1, ADIPOQ, APOA2, APOC3, LCAT, APOA4, APOB
CC	GO:0005615~extracellular space	54	4.35408e-37	1.29752e-34	SERPINA3, PNLIPRP2, FCN3, PZP, DBH, CLU, SERPINA5, COMP, C8G, CA2, DAG1, COL10A1, LBP, SEMA6C, MMP7, KRT1, SERPINF2, F2, PGC, SERPINB5, F5, SERPING1, CDH13, IGFALS, GPLD1, CFB, C1QB, CPB2, TNXB, ITIH2, C1S, CNP, C1R, SERPINC1, PON1, ITIH1, PLA2G7, LRP8, C2, CPN1, VTN, C5, PRDX4, CYTL1, PLTP, GSN, SERPIND1, F10, LUM, VASN, LRG1, CFHR5, REN, C1QC	GO:0044421~extracellular region part	68	6.1779e-22	2.42174e-19	RPL30, SERPINE2, CSF1, COL14A1, NCAN, SNAP23, F11R, SERPINA6, SERPINA4, TNFSF13B, FCGR3A, SPR, NAGLU, LAMP1, ANPEP, LAMP2, SH3BGRL3, TIMP1, ICOSLG, FGA, GPX3, SERPINF1, ENTPD5, MMP2, ADIPOQ, APOA2, APOA4, DCN, VCAN, RBP4, SPINT1, PLAA, DSG2, MASP1, LCP1, FBN2, COL17A1, IGSF8, COLEC11, ITIH4, SAA4, AFM, LCAT, GLRX, ATP1A1, TFPI, CDC42, APOM, APOH, APOF, S100A12, APOD, APOB, APOL1, SPTBN2, JAM3, VC…
	GO:0044421~extracellular region part	58	1.36514e-27	2.03406e-25	SERPINA3, PNLIPRP2, FCN3, PZP, DBH, CLU, FTCD, SERPINA5, COMP, C8G, CA2, DAG1, COL10A1, LBP, PRKACA, SEMA6C, MMP7, RPL22, KRT1, SERPINF2, F2, PGC, SERPINB5, F5, SERPING1, CDH13, IGFALS, GPLD1, CFB, C1QB, CPB2, TNXB, ITIH2, C1S, CNP, C1R, SERPINC1, PON1, ITIH1, PLA2G7, LRP8, C2, CPN1, VTN, C5, PRDX4, CYTL1, PLTP, GSN, SERPIND1, F10, LUM, VASN, LRG1, CFHR5, REN, SHBG, C1QC	GO:0034364~high-density lipoprotein particle	13	3.86835e-20	7.58196e-18	SAA4, APOA2, APOC4, APOC3, LCAT, APOA4, APOM, APOC2, APOH, APOC1, APOF, APOB, APOL1
	GO:0072562~blood microparticle	20	1.82077e-24	1.80863e-22	C1QB, SERPINA3, FCN3, ITIH2, GSN, C1S, C1R, SERPINC1, SERPINF2, PZP, PON1, KRT1, F2, ITIH1, CLU, VTN, C8G, SERPING1, CFB, C1QC	GO:0005615~extracellular space	49	1.18195e-19	1.54442e-17	SERPINE2, CSF1, COL14A1, SERPINA6, SERPINA4, TNFSF13B, FCGR3A, ANPEP, LAMP2, TIMP1, FGA, GPX3, SERPINF1, ENTPD5, MMP2, ADIPOQ, APOA2, APOA4, DCN, VCAN, RBP4, SPINT1, MASP1, LCP1, COL17A1, COLEC11, ITIH4, SAA4, AFM, LCAT, TFPI, APOM, APOH, APOF, S100A12, APOD, APOB, APOL1, SPTBN2, JAM3, VCAM1, APOC4, GGH, APOC3, IL5, PROC, APOC2, APOC1, CBLN2
	GO:0005576~extracellular region	58	4.05957e-23	3.02438e-21	SERPINA3, PNLIPRP2, FCN3, PZP, DBH, CLU, FTCD, SERPINA5, COMP, C8G, CA2, DAG1, COL10A1, LBP, PRKACA, SEMA6C, MMP7, RPL22, KRT1, SERPINF2, F2, PGC, SERPINB5, F5, SERPING1, CDH13, IGFALS, GPLD1, CFB, C1QB, CPB2, TNXB, ITIH2, C1S, CNP, C1R, SERPINC1, PON1, ITIH1, PLA2G7, LRP8, C2, CPN1, VTN, C5, PRDX4, CYTL1, PLTP, GSN, SERPIND1, F10, LUM, VASN, LRG1, CFHR5, REN, SHBG, C1QC	GO:0034358~plasma lipoprotein particle	13	1.67282e-18	1.31149e-16	SAA4, APOA2, APOC4, APOC3, LCAT, APOA4, APOM, APOC2, APOH, APOC1, APOF, APOB, APOL1
	GO:1903561~extracellular vesicle	40	3.71861e-18	1.9037e-16	SERPINA3, CPB2, TNXB, ITIH2, CNP, C1R, SERPINC1, PON1, PZP, ITIH1, CLU, FTCD, C2, SERPINA5, COMP, VTN, C5, C8G, PRDX4, CA2, DAG1, LBP, PRKACA, MMP7, GSN, SERPIND1, LUM, RPL22, KRT1, SERPINF2, F2, VASN, F5, LRG1, SERPING1, CDH13, IGFALS, SHBG, GPLD1, CFB	GO:1990777~lipoprotein particle	13	1.67282e-18	1.31149e-16	SAA4, APOA2, APOC4, APOC3, LCAT, APOA4, APOM, APOC2, APOH, APOC1, APOF, APOB, APOL1
	GO:0043230~extracellular organelle	40	3.83296e-18	1.9037e-16	SERPINA3, CPB2, TNXB, ITIH2, CNP, C1R, SERPINC1, PON1, PZP, ITIH1, CLU, FTCD, C2, SERPINA5, COMP, VTN, C5, C8G, PRDX4, CA2, DAG1, LBP, PRKACA, MMP7, GSN, SERPIND1, LUM, RPL22, KRT1, SERPINF2, F2, VASN, F5, LRG1, SERPING1, CDH13, IGFALS, SHBG, GPLD1, CFB	GO:0032994~protein-lipid complex	13	4.66025e-18	3.04469e-16	SAA4, APOA2, APOC4, APOC3, LCAT, APOA4, APOM, APOC2, APOH, APOC1, APOF, APOB, APOL1
	GO:0070062~extracellular exosome	39	7.82974e-18	3.33323e-16	SERPINA3, CPB2, TNXB, ITIH2, CNP, C1R, SERPINC1, PON1, PZP, ITIH1, CLU, FTCD, C2, SERPINA5, COMP, VTN, C5, C8G, PRDX4, CA2, DAG1, LBP, PRKACA, MMP7, GSN, SERPIND1, LUM, RPL22, KRT1, SERPINF2, F2, VASN, LRG1, SERPING1, CDH13, IGFALS, SHBG, GPLD1, CFB	GO:0005576~extracellular region	69	5.53475e-18	3.09946e-16	RPL30, SERPINE2, CSF1, COL14A1, NCAN, SNAP23, F11R, SERPINA6, SERPINA4, TNFSF13B, FCGR3A, SPR, NAGLU, LAMP1, ANPEP, LAMP2, SH3BGRL3, TIMP1, ICOSLG, FGA, GPX3, SERPINF1, ENTPD5, MMP2, ADIPOQ, APOA2, APOA4, DCN, VCAN, RBP4, SPINT1, PLAA, DSG2, MASP1, LCP1, FBN2, COL17A1, IGSF8, COLEC11, ITIH4, PSMD13, SAA4, AFM, LCAT, GLRX, ATP1A1, TFPI, CDC42, APOM, APOH, APOF, S100A12, APOD, APOB, APOL1, SPTBN2, …
	GO:0005788~endoplasmic reticulum lumen	11	2.87803e-07	1.07207e-05	VTN, ITIH2, SERPIND1, F10, SERPINC1, DAG1, COL10A1, SERPING1, F2, CLU, F5	GO:0034361~very-low-density lipoprotein particle	10	1.05097e-15	5.14976e-14	APOM, APOC2, APOH, APOC1, APOA2, APOC4, APOC3, APOA4, APOB, APOL1
	GO:0031012~extracellular matrix	10	6.51635e-06	0.000215764	COMP, VTN, MMP7, TNXB, LUM, DAG1, COL10A1, IGFALS, GPLD1, VASN	GO:0034385~triglyceride-rich plasma lipoprotein particle	10	1.76948e-15	7.70709e-14	APOM, APOC2, APOH, APOC1, APOA2, APOC4, APOC3, APOA4, APOB, APOL1
	GO:0031091~platelet alpha granule	6	2.45276e-05	0.000730922	SERPINA3, SERPINF2, SERPING1, CLU, SERPINA5, F5	GO:1903561~extracellular vesicle	41	1.16285e-11	4.259e-10	IGSF8, ITIH4, RPL30, SERPINE2, SNAP23, SAA4, AFM, LCAT, GLRX, ATP1A1, F11R, SERPINA6, SERPINA4, CDC42, FCGR3A, LAMP1, SPR, NAGLU, APOH, ANPEP, LAMP2, APOD, SH3BGRL3, TIMP1, APOB, ICOSLG, FGA, VCAM1, GPX3, SERPINF1, INSR, APOA2, GGH, APOC3, APOA4, QDPR, RBP4, SPINT1, PLAA, DSG2, LCP1
MF	GO:0004867~serine-type endopeptidase inhibitor activity	10	2.2528e-10	6.69081e-08	SERPINA3, ITIH2, SERPIND1, SERPINC1, SERPINF2, PZP, SERPING1, ITIH1, SERPINB5, SERPINA5	GO:0050839~cell adhesion molecule binding	15	1.1404e-06	0.000473267	FGA, VCAM1, NRXN1, ASAP1, F11R, PTK2, VAPA, NPTN, PKP1, DSG2, LCP1, NECTIN3, TMPO, JAM3, SPTBN2
	GO:0004866~endopeptidase inhibitor activity	11	2.80341e-09	3.78219e-07	SERPINA3, C5, ITIH2, SERPIND1, SERPINC1, SERPINF2, PZP, SERPING1, ITIH1, SERPINB5, SERPINA5	GO:0005102~receptor binding	26	5.01723e-06	0.00104108	SERPINE2, CSF1, NRXN1, F11R, TNFSF13B, CDC42, NPTN, APOF, S100A12, FYN, TIMP1, APOB, ICOSLG, JAM3, PDGFRB, FGA, ITPRID2, VCAM1, PDE4D, INSR, ADIPOQ, APOA2, APOC3, PTK2, IL5, LCP1
	GO:0030414~peptidase inhibitor activity	11	3.99109e-09	3.78219e-07	SERPINA3, C5, ITIH2, SERPIND1, SERPINC1, SERPINF2, PZP, SERPING1, ITIH1, SERPINB5, SERPINA5	GO:0008289~lipid binding	17	1.0564e-05	0.00146135	AFM, APOA2, APOC3, APOA4, ASAP1, ATP1A1, SERPINA6, RBP4, APOM, APOC2, APOH, APOC1, APOF, APOD, APOB, APOL1, SPTBN2
	GO:0061135~endopeptidase regulator activity	11	5.09385e-09	3.78219e-07	SERPINA3, C5, ITIH2, SERPIND1, SERPINC1, SERPINF2, PZP, SERPING1, ITIH1, SERPINB5, SERPINA5	GO:0004857~enzyme inhibitor activity	12	1.54367e-05	0.00160155	ITIH4, SPINT1, SERPINE2, SERPINF1, APOC2, APOC1, APOA2, APOC3, TIMP1, SERPINA6, TFPI, SERPINA4
	GO:0061134~peptidase regulator activity	11	3.01984e-08	1.61633e-06	SERPINA3, C5, ITIH2, SERPIND1, SERPINC1, SERPINF2, PZP, SERPING1, ITIH1, SERPINB5, SERPINA5	GO:0004867~serine-type endopeptidase inhibitor activity	7	2.06324e-05	0.00171249	ITIH4, SPINT1, SERPINE2, SERPINF1, SERPINA6, TFPI, SERPINA4
	GO:0005539~glycosaminoglycan binding	11	3.2653e-08	1.61633e-06	COMP, VTN, ITIH2, MMP7, TNXB, SERPIND1, SERPINC1, RPL22, ITIH1, F2, SERPINA5	GO:0005319~lipid transporter activity	8	2.88654e-05	0.00187074	RBP4, APOM, APOA2, APOC4, APOF, APOA4, APOD, APOB
	GO:0008201~heparin binding	9	4.04538e-07	1.7164e-05	COMP, VTN, MMP7, TNXB, SERPIND1, SERPINC1, RPL22, F2, SERPINA5	GO:0005496~steroid binding	7	3.15546e-05	0.00187074	APOA2, APOF, APOC3, APOA4, APOD, ATP1A1, SERPINA6
	GO:1901681~sulfur compound binding	10	1.29958e-06	4.82469e-05	COMP, VTN, MMP7, TNXB, SERPIND1, SERPINC1, RPL22, LANCL1, F2, SERPINA5	GO:0030234~enzyme regulator activity	19	5.37374e-05	0.00278763	ITIH4, SERPINE2, SERPINF1, INSR, APOA2, APOC3, APOA4, ASAP1, SERPINA6, TFPI, SERPINA4, CCND2, SPINT1, APOC2, APOH, APOC1, PLAA, FYN, TIMP1
	GO:0004857~enzyme inhibitor activity	11	4.41567e-06	0.000145717	SERPINA3, C5, ITIH2, SERPIND1, SERPINC1, SERPINF2, PZP, SERPING1, ITIH1, SERPINB5, SERPINA5	GO:0004866~endopeptidase inhibitor activity	8	7.43438e-05	0.00342807	ITIH4, SPINT1, SERPINE2, SERPINF1, TIMP1, SERPINA6, TFPI, SERPINA4
	GO:0004252~serine-type endopeptidase activity	7	0.000105443	0.00313166	MMP7, C1S, F10, C1R, F2, CFB, C2	GO:0030414~peptidase inhibitor activity	8	9.35001e-05	0.00359208	ITIH4, SPINT1, SERPINE2, SERPINF1, TIMP1, SERPINA6, TFPI, SERPINA4
KEGG	hsa04610:Complement and coagulation cascades	20	1.61156e-26	2.1756e-24	C1QB, CPB2, C1S, SERPIND1, F10, C1R, SERPINC1, SERPINF2, F2, CLU, F5, C2, SERPINA5, VTN, C5, C8G, SERPING1, CFHR5, CFB, C1QC	hsa04979:Cholesterol metabolism	9	7.00075e-09	1.16212e-06	VAPA, APOC2, APOH, APOC1, APOA2, APOC3, LCAT, APOA4, APOB
	hsa05133:Pertussis	7	4.1077e-06	0.000237686	C1QB, C5, C1S, C1R, SERPING1, C1QC, C2	hsa04514:Cell adhesion molecules	8	0.000299276	0.0189449	VCAN, VCAM1, CLDN3, NRXN1, F11R, NECTIN3, ICOSLG, JAM3
	hsa05171:Coronavirus disease - COVID-19	10	5.28191e-06	0.000237686	C1QB, C5, C8G, C1S, C1R, RPL22, F2, CFB, C1QC, C2	hsa04670:Leukocyte transendothelial migration	7	0.000342377	0.0189449	CDC42, VCAM1, CLDN3, MMP2, F11R, PTK2, JAM3
	hsa05150:Staphylococcus aureus infection	7	1.59832e-05	0.000539435	C1QB, C5, C1S, C1R, CFB, C1QC, C2	hsa04610:Complement and coagulation cascades	5	0.00550361	0.2284	FGA, PROC, SERPINE2, MASP1, TFPI
	hsa05322:Systemic lupus erythematosus	7	0.000114076	0.00308004	C1QB, C5, C8G, C1S, C1R, C1QC, C2	hsa00790:Folate biosynthesis	3	0.0193502	0.576612	QDPR, SPR, GGH
Abbreviations : BP = biological process, CC = cellular component, MF = molecular function, KEGG : Kyoto Encyclopedia of Genes and Genomes
The top 5 terms of DAVID functional annotation of BP, CC, MF, and the top KEGG pathway is presented.
Q value based on the Benjamini FDR correction
